# Supplementary material for: A Focused Multiple Reaction Monitoring (MRM) Quantitative Method for Bioactive Grapevine Stilbenes by Ultra-High-Performance Liquid Chromatography Coupled to Triple-Quadrupole Mass Spectrometry (UHPLC-QqQ)
Source: Molecules. 2017 Mar 7;22(3):418. doi: 10.3390/molecules22030418 (PMC6155428; doi:10.3390/molecules22030418)
Supplement: Supplementary file 1 [file molecules-22-00418-s001.zip]

Archive with 3 entries (2 files):
- molecules-177789-supplementary/
- molecules-177789-supplementary/Material supplementary fileS2 (english edits).docx
- molecules-177789-supplementary/Supplemantary data_ fileS1.xlsx
