# Supplementary material for: A Focused Multiple Reaction Monitoring (MRM) Quantitative Method for Bioactive Grapevine Stilbenes by Ultra-High-Performance Liquid Chromatography Coupled to Triple-Quadrupole Mass Spectrometry (UHPLC-QqQ)
Source: Molecules. 2017 Mar 7;22(3):418. doi: 10.3390/molecules22030418 (PMC6155428; doi:10.3390/molecules22030418)
Supplement: Supplementary file 1 [file molecules-22-00418-s001.zip › molecules-177789-supplementary/Supplemantary data_ fileS1.xlsx]

## Sheet: PATRON1-8_d
Batch Data Path	D:\MassHunter_Old\Data\ID-43A\QuantResults\ID43 FINAL.batch.bin
Analysis Time	2016-12-19 14:06:00	Analyst Name	admin
Report Time	2016-12-19 14:59:00	Reporter Name	admin
Last Calib Update	2016-12-19 14:06:00	Batch State	Processed
Quant Batch Version	B.07.00	Quant Report Version	B.07.00
2016-12-19T14:06:33.940382+01:00	2016-12-19T14:59:24.5097282+01:00	2016-12-19T14:06:33.8143748+01:00
Analysis Info
Acq Time	2016-10-24 11:52	Data File	PATRON1-8.d
Sample Type	Calibration	Sample Name	PATRON1-80
Dilution	1	Acq Method	Estilbenos_MRM_MeOH_70ACN_1modificado.m
Position	Vial 6	Sample Info
Inj Vol	-1	Comment	1:8
Sample Chromatogram
Quantitation Results
Compound	ISTD Compound	RT	Response	ISTD Resp	Resp Ratio	Final Conc
piceida		0.9396	13770.1			4.99213
Piceatanol		1.26117	30566.8			13.7192
resveratrol		1.87448	15651.5			6.23612
Viniferina_800mg		3.02612	46738.5			11.2293
Pteroestilbeno_400mg		5.22375	17424.1			4.99936
Compound Graphics
Target Compound	piceid
Target Compound	Piceatannol
Target Compound	resveratrol
Target Compound	Viniferin
Target Compound	Pteroestilbene
